# Supplementary material for: Global Survey, Expressions and Association Analysis of CBLL Genes in Peanut
Source: Front Genet. 2022 Mar 9;13:821163. doi: 10.3389/fgene.2022.821163 (PMC8959419; doi:10.3389/fgene.2022.821163)
Supplement: Supplementary file 1 [file Table2.XLSX]

## Sheet: Sheet1
Gene Name	Accession numbers in peanut	Start position	End position	Chr	Gene Name	Accession numbers in peanut	Start position	End position	Chr
AdCBLL6	Aradu.JQ7JG	10045405	10049564	Aradu.A06	AhCBLL10	arahy.0AC10P	9088037	9100997	Arahy.16
AdCBLL5	Aradu.W013I	118046638	118049979	Aradu.A04	AhCBLL4	arahy.0JH0K6	123557571	123561188	Arahy.04
AdCBLL8	Aradu.UE7BN	101301986	101305631	Aradu.A10	AhCBLL4	arahy.0JH0K6	123557571	123561188	Arahy.04
AiCBLL4	Araip.26T6F	128012741	128016219	Araip.B04	AhCBLL4	arahy.0JH0K6	123557571	123561188	Arahy.04
AiCBLL8	Araip.KUG1C	127162650	127166785	Araip.B10	AhCBLL4	arahy.0JH0K6	123557571	123561188	Arahy.04
AiCBLL7	Araip.H1TPN	90283190	90288476	Araip.B09	AhCBLL11	arahy.1FPN7V	98049844	98056300	Arahy.19
AdCBLL4	Aradu.N0LVM	101503510	101514928	Aradu.A04	AhCBLL3	arahy.2E7M4N	107897921	107899549	Arahy.04
AdCBLL1	Aradu.02IGP	936115	939226	Aradu.A04	AhCBLL1	arahy.AA870A	978331	981780	Arahy.04
AiCBLL2	Araip.V3B0A	1501605	1504218	Araip.B04	AhCBLL1	arahy.AA870A	978331	981780	Arahy.04
AdCBLL5	Aradu.W013I	118046638	118049979	Aradu.A04	AhCBLL6	arahy.AGM2GS	108870077	108874818	Arahy.10
AdCBLL8	Aradu.UE7BN	101301986	101305631	Aradu.A10	AhCBLL6	arahy.AGM2GS	108870077	108874818	Arahy.10
AiCBLL4	Araip.26T6F	128012741	128016219	Araip.B04	AhCBLL6	arahy.AGM2GS	108870077	108874818	Arahy.10
AiCBLL8	Araip.KUG1C	127162650	127166785	Araip.B10	AhCBLL6	arahy.AGM2GS	108870077	108874818	Arahy.10
AdCBLL2	Aradu.M0JX8	12355038	12359396	Aradu.A04	AhCBLL2	arahy.C0PD3X	12600357	12603612	Arahy.04
AdCBLL6	Aradu.JQ7JG	10045405	10049564	Aradu.A06	AhCBLL5	arahy.F5KNV4	10561539	10579238	Arahy.06
AdCBLL5	Aradu.W013I	118046638	118049979	Aradu.A04	AhCBLL9	arahy.I2BVW6	137697220	137700878	Arahy.14
AdCBLL8	Aradu.UE7BN	101301986	101305631	Aradu.A10	AhCBLL9	arahy.I2BVW6	137697220	137700878	Arahy.14
AiCBLL4	Araip.26T6F	128012741	128016219	Araip.B04	AhCBLL9	arahy.I2BVW6	137697220	137700878	Arahy.14
AiCBLL8	Araip.KUG1C	127162650	127166785	Araip.B10	AhCBLL9	arahy.I2BVW6	137697220	137700878	Arahy.14
AiCBLL6	Araip.B0SMD	8536249	8540236	Araip.B09		arahy.N5PDN1	8320113	8322036	Arahy.19
AdCBLL5	Aradu.W013I	118046638	118049979	Aradu.A04	AhCBLL12	arahy.S7AN2D	134434186	134438775	Arahy.20
AdCBLL8	Aradu.UE7BN	101301986	101305631	Aradu.A10	AhCBLL12	arahy.S7AN2D	134434186	134438775	Arahy.20
AiCBLL4	Araip.26T6F	128012741	128016219	Araip.B04	AhCBLL12	arahy.S7AN2D	134434186	134438775	Arahy.20
AiCBLL8	Araip.KUG1C	127162650	127166785	Araip.B10	AhCBLL12	arahy.S7AN2D	134434186	134438775	Arahy.20
AdCBLL1	Aradu.02IGP	936115	939226	Aradu.A04	AhCBLL7	arahy.V9A8GQ	1523781	1527275	Arahy.14
AiCBLL2	Araip.V3B0A	1501605	1504218	Araip.B04	AhCBLL7	arahy.V9A8GQ	1523781	1527275	Arahy.14
