# Supplementary material for: Global Survey, Expressions and Association Analysis of CBLL Genes in Peanut
Source: Front Genet. 2022 Mar 9;13:821163. doi: 10.3389/fgene.2022.821163 (PMC8959419; doi:10.3389/fgene.2022.821163)
Supplement: Supplementary file 2 [file Table14.XLSX]

## Sheet: Sheet1
HPW-AV
Chr	Position	P_Values	Gene ID
B04	128012868	0.0374365	Araip.26T6F
B09	90283818	1.49417	Araip.H1TPN
B10	127162818	0	Araip.KUG1C
B10	127162842	0.169816	Araip.KUG1C
B10	127162986	0	Araip.KUG1C
B10	127162996	0.169816	Araip.KUG1C
HPW-r1
Chr	Position	P_Values	Gene ID
B04	128012868	0.0347983	Araip.26T6F
B09	90283818	1.91471	Araip.H1TPN
B10	127162818	0	Araip.KUG1C
B10	127162842	0.104274	Araip.KUG1C
B10	127162986	0	Araip.KUG1C
B10	127162996	0.104274	Araip.KUG1C
HPW-r2
Chr	Position	P_Values	Gene ID
B04	128012868	0.121375	Araip.26T6F
B09	90283818	1.46788	Araip.H1TPN
B10	127162818	0	Araip.KUG1C
B10	127162842	0.268589	Araip.KUG1C
B10	127162986	0	Araip.KUG1C
B10	127162996	0.268589	Araip.KUG1C
HPW-r3
Chr	Position	P_Values	Gene ID
B04	128012868	0.203405	Araip.26T6F
B09	90283818	0.0476048	Araip.H1TPN
B10	127162818	0	Araip.KUG1C
B10	127162842	0	Araip.KUG1C
B10	127162986	0	Araip.KUG1C
B10	127162996	0	Araip.KUG1C
HPW-r4
Chr	Position	P_Values	Gene ID
B04	128012868	0.0395197	Araip.26T6F
B09	90283818	1.30164	Araip.H1TPN
B10	127162818	0	Araip.KUG1C
B10	127162842	0.0565302	Araip.KUG1C
B10	127162986	0	Araip.KUG1C
B10	127162996	0.0565302	Araip.KUG1C
HPW-r5
Chr	Position	P_Values	Gene ID
B04	128012868	0.120188	Araip.26T6F
B09	90283818	0.608853	Araip.H1TPN
B10	127162818	0	Araip.KUG1C
B10	127162842	0.142023	Araip.KUG1C
B10	127162986	0	Araip.KUG1C
B10	127162996	0.142023	Araip.KUG1C
HSW-AV
Chr	Position	P_Values	Gene ID
B04	128012868	0.150028	Araip.26T6F
B09	90283818	0.800355	Araip.H1TPN
B10	127162818	0	Araip.KUG1C
B10	127162842	0.0417898	Araip.KUG1C
B10	127162986	0	Araip.KUG1C
B10	127162996	0.0417898	Araip.KUG1C
HSW_r1
Chr	Position	P_Values	Gene ID
B04	128012868	0.0449138	Araip.26T6F
B09	90283818	1.62178	Araip.H1TPN
B10	127162818	0	Araip.KUG1C
B10	127162842	0.00641829	Araip.KUG1C
B10	127162986	0	Araip.KUG1C
B10	127162996	0.00641829	Araip.KUG1C
HSW_r2
Chr	Position	P_Values	Gene ID
B04	128012868	0.107421	Araip.26T6F
B09	90283818	0.595817	Araip.H1TPN
B10	127162818	0	Araip.KUG1C
B10	127162842	0.211726	Araip.KUG1C
B10	127162986	0	Araip.KUG1C
B10	127162996	0.211726	Araip.KUG1C
HSW_r3
Chr	Position	P_Values	Gene ID
B04	128012868	0.785156	Araip.26T6F
B09	90283818	1.19368	Araip.H1TPN
B10	127162818	0	Araip.KUG1C
B10	127162842	0.555986	Araip.KUG1C
B10	127162986	0	Araip.KUG1C
B10	127162996	0.555986	Araip.KUG1C
HSW_r4
Chr	Position	P_Values	Gene ID
B04	128012868	0.235107	Araip.26T6F
B09	90283818	0.783359	Araip.H1TPN
B10	127162818	0	Araip.KUG1C
B10	127162842	0.0985853	Araip.KUG1C
B10	127162986	0	Araip.KUG1C
B10	127162996	0.0985853	Araip.KUG1C
HSW_r5
Chr	Position	P_Values	Gene ID
B04	128012868	0.377247	Araip.26T6F
B09	90283818	0.211174	Araip.H1TPN
B10	127162818	0	Araip.KUG1C
B10	127162842	0.0621613	Araip.KUG1C
B10	127162986	0	Araip.KUG1C
B10	127162996	0.0621613	Araip.KUG1C
PL-AV
Chr	Position	P_Values	Gene ID
B04	128012868	0.172037	Araip.26T6F
B09	90283818	1.40528	Araip.H1TPN
B10	127162818	0	Araip.KUG1C
B10	127162842	0.085107	Araip.KUG1C
B10	127162986	0	Araip.KUG1C
B10	127162996	0.085107	Araip.KUG1C
PL_r1
Chr	Position	P_Values	Gene ID
B04	128012868	0.0673842	Araip.26T6F
B09	90283818	1.54333	Araip.H1TPN
B10	127162818	0	Araip.KUG1C
B10	127162842	0.114181	Araip.KUG1C
B10	127162986	0	Araip.KUG1C
B10	127162996	0.114181	Araip.KUG1C
PL_r2
Chr	Position	P_Values	Gene ID
B04	128012868	0.034455	Araip.26T6F
B09	90283818	0.980676	Araip.H1TPN
B10	127162818	0	Araip.KUG1C
B10	127162842	0.00716382	Araip.KUG1C
B10	127162986	0	Araip.KUG1C
B10	127162996	0.00716382	Araip.KUG1C
PL_r3
Chr	Position	P_Values	Gene ID
B04	128012868	0.124054	Araip.26T6F
B09	90283818	0.573538	Araip.H1TPN
B10	127162818	0	Araip.KUG1C
B10	127162842	0	Araip.KUG1C
B10	127162986	0	Araip.KUG1C
B10	127162996	0	Araip.KUG1C
PL_r4
Chr	Position	P_Values	Gene ID
B04	128012868	0.174853	Araip.26T6F
B09	90283818	1.50934	Araip.H1TPN
B10	127162818	0	Araip.KUG1C
B10	127162842	0.167006	Araip.KUG1C
B10	127162986	0	Araip.KUG1C
B10	127162996	0.167006	Araip.KUG1C
PL_r5
Chr	Position	P_Values	Gene ID
B04	128012868	0.0464964	Araip.26T6F
B09	90283818	0.851675	Araip.H1TPN
B10	127162818	0	Araip.KUG1C
B10	127162842	0.0790736	Araip.KUG1C
B10	127162986	0	Araip.KUG1C
B10	127162996	0.0790736	Araip.KUG1C
PW-AV
Chr	Position	P_Values	Gene ID
B04	128012868	0.0126108	Araip.26T6F
B09	90283818	1.30619	Araip.H1TPN
B10	127162818	0	Araip.KUG1C
B10	127162842	0.221494	Araip.KUG1C
B10	127162986	0	Araip.KUG1C
B10	127162996	0.221494	Araip.KUG1C
PW_r1
Chr	Position	P_Values	Gene ID
B04	128012868	0.310132	Araip.26T6F
B09	90283818	1.33686	Araip.H1TPN
B10	127162818	0	Araip.KUG1C
B10	127162842	0.615449	Araip.KUG1C
B10	127162986	0	Araip.KUG1C
B10	127162996	0.615449	Araip.KUG1C
PW_r2
Chr	Position	P_Values	Gene ID
B04	128012868	0.210455	Araip.26T6F
B09	90283818	1.80382	Araip.H1TPN
B10	127162818	0	Araip.KUG1C
B10	127162842	0.452619	Araip.KUG1C
B10	127162986	0	Araip.KUG1C
B10	127162996	0.452619	Araip.KUG1C
PW_r3
Chr	Position	P_Values	Gene ID
B04	128012868	0.0561742	Araip.26T6F
B09	90283818	0.16556	Araip.H1TPN
B10	127162818	0	Araip.KUG1C
B10	127162842	0.324469	Araip.KUG1C
B10	127162986	0	Araip.KUG1C
B10	127162996	0.324469	Araip.KUG1C
PW_r4
Chr	Position	P_Values	Gene ID
B04	128012868	0.0839569	Araip.26T6F
B09	90283818	1.12246	Araip.H1TPN
B10	127162818	0	Araip.KUG1C
B10	127162842	0.245766	Araip.KUG1C
B10	127162986	0	Araip.KUG1C
B10	127162996	0.245766	Araip.KUG1C
PW_r5
Chr	Position	P_Values	Gene ID
B04	128012868	0.00348833	Araip.26T6F
B09	90283818	0.523792	Araip.H1TPN
B10	127162818	0	Araip.KUG1C
B10	127162842	0.396412	Araip.KUG1C
B10	127162986	0	Araip.KUG1C
B10	127162996	0.396412	Araip.KUG1C
