# Supplementary material for: Global Survey, Expressions and Association Analysis of CBLL Genes in Peanut
Source: Front Genet. 2022 Mar 9;13:821163. doi: 10.3389/fgene.2022.821163 (PMC8959419; doi:10.3389/fgene.2022.821163)
Supplement: Supplementary file 3 [file Table3.XLSX]

## Sheet: Sheet1
Gene Name	Accession numbers in peanut	Start position	End position	Chr	Gene Name	Accession numbers in peanut	Start position	End position	Chr
AiCBLL1	Araip.V3B0A	1501605	1504218	Araip.B04	AdCBLL1	Aradu.02IGP	936115	939226	Aradu.A04
AiCBLL4	Araip.P8SRT	128012741	128016219	Araip.B04	AdCBLL6	Aradu.JQ7JG	10045405	10049564	Aradu.A06
AdCBLL5	Aradu.W013I	12355038	12359396	Aradu.A04	AdCBLL8	Aradu.UE7BN	101301986	101305631	Aradu.A10
AiCBLL3	Araip.26T6F	128012741	128016219	Araip.B04	AdCBLL8	Aradu.UE7BN	101301986	101305631	Aradu.A10
AiCBLL8	Araip.KUG1C	127162650	127166785	Araip.B10	AdCBLL8	Aradu.UE7BN	101301986	101305631	Aradu.A10
AdCBLL8	Aradu.UE7BN	101301986	101305631	Aradu.A10	AdCBLL5	Aradu.W013I	118046638	118049979	Aradu.A04
AiCBLL3	Araip.26T6F	128012741	128016219	Araip.B04	AdCBLL5	Aradu.W013I	118046638	118049979	Aradu.A04
AiCBLL8	Araip.KUG1C	127162650	127166785	Araip.B10	AdCBLL5	Aradu.W013I	118046638	118049979	Aradu.A04
AdCBLL5	Aradu.W013I	12355038	12359396	Aradu.A04	AiCBLL3	Araip.26T6F	128012741	128016219	Araip.B04
AdCBLL8	Aradu.UE7BN	101301986	101305631	Aradu.A10	AiCBLL3	Araip.26T6F	128012741	128016219	Araip.B04
AiCBLL8	Araip.KUG1C	127162650	127166785	Araip.B10	AiCBLL3	Araip.26T6F	128012741	128016219	Araip.B04
AdCBLL5	Aradu.W013I	12355038	12359396	Aradu.A04	AiCBLL8	Araip.KUG1C	127162650	127166785	Araip.B10
AdCBLL8	Aradu.UE7BN	101301986	101305631	Aradu.A10	AiCBLL8	Araip.KUG1C	127162650	127166785	Araip.B10
AiCBLL3	Araip.26T6F	128012741	128016219	Araip.B04	AiCBLL8	Araip.KUG1C	127162650	127166785	Araip.B10
AdCBLL6	Aradu.JQ7JG	10045405	10049564	Aradu.A06	AiCBLL4	Araip.P8SRT	128012741	128016219	Araip.B04
AdCBLL1	Aradu.02IGP	936115	939226	Aradu.A04	AiCBLL1	Araip.V3B0A	1501605	1504218	Araip.B04
