# Supplementary material for: Global Survey, Expressions and Association Analysis of CBLL Genes in Peanut
Source: Front Genet. 2022 Mar 9;13:821163. doi: 10.3389/fgene.2022.821163 (PMC8959419; doi:10.3389/fgene.2022.821163)
Supplement: Supplementary file 4 [file Table9.XLSX]

## Sheet: Sheet1
Gene Name	Accession numbers in peanut	Start position	End position	Chr	Gene Name	Accession numbers in peanut	Start position	End position	Chr
AdCBLL5	Aradu.W013I	118046638	118049979	Aradu.A04	NA	GSVIVT01011450001	29758937	29764002	chr14
AdCBLL6	Aradu.JQ7JG	10045405	10049564	Aradu.A06	NA	GSVIVT01033607001	19354671	19363393	chr8
AdCBLL8	Aradu.UE7BN	101301986	101305631	Aradu.A10	NA	GSVIVT01011450001	29758937	29764002	chr14
AiCBLL4	Araip.26T6F	128012741	128016219	Araip.B04	NA	GSVIVT01011450001	29758937	29764002	chr14
AiCBLL5	Araip.P8SRT	128012741	128016219	Araip.B04	NA	GSVIVT01033607001	19354671	19363393	chr8
AiCBLL8	Araip.KUG1C	127162650	127166785	Araip.B10	NA	GSVIVT01011450001	29758937	29764002	chr14
