# Supplementary material for: Global Survey, Expressions and Association Analysis of CBLL Genes in Peanut
Source: Front Genet. 2022 Mar 9;13:821163. doi: 10.3389/fgene.2022.821163 (PMC8959419; doi:10.3389/fgene.2022.821163)
Supplement: Supplementary file 5 [file Table15.XLSX]

## Sheet: Sheet1
Variaties	Traits（g or cm）
	HPW-r1	HPW-r2	HPW-r3	HPW-r4	HPW-r5	HPW-AV	HSW-r1	HSW-r2	HSW-r3	HSW-r4	HSW-r5	HSW-AV	PL-r1	PL-r2	PL-r3	PL-r4	PL-r5	PL-AV	PW-r1	PW-r2	PW-r3	PW-r4	PW-r5	PW-AV
FA001	209	202	NaN	176.821	138.671	181.623	50	59	43.771	49.745	55.024	51.508	4	3.72	4.1833	3.3128	3.0934	3.6619	1.35	1.29	1.4764	1.3008	1.2697	1.33738
FA002	169	169	NaN	180.183	179.845	174.507	50	64	36.867	44.4	61.947	51.4428	3.56	3.55	NaN	3.7858	3.4147	3.57762	1.4	1.29	1.4612	1.3918	1.3865	1.3859
FA003	97	103	NaN	82.85	75.306	89.539	41	43	NaN	33.172	29.618	36.6975	2.65	2.53	2.8258	2.3064	2.2475	2.51194	1.21	1.2	1.2665	1.1422	1.1292	1.18958
FA004	95	102	NaN	86.862	94.288	94.5375	39	40	NaN	39.028	34.699	38.1817	2.48	2.2	NaN	2.1451	2.2072	2.25807	1.08	1.14	NaN	1.0576	1.0765	1.08852
FA005	170	157	NaN	142.6	160.743	157.586	47	43	37.796	45.001	46.164	43.7922	3.53	3.4	2.281	3.3913	3.19	3.15846	1.27	1.13	1.1229	1.2396	1.3075	1.214
FA006	243	218	NaN	185.387	154.191	200.145	66	59	38.105	54.239	53.045	54.0778	4.11	3.94	4.8925	3.7651	3.158	3.97312	1.43	1.31	1.5069	1.3701	1.2983	1.38306
FA007	214	221	NaN	188.249	193.7	204.237	60	55	NaN	50.331	56.05	55.3453	4.07	4.1	NaN	3.7819	4.2291	4.04525	1.35	1.34	1.2858	1.3336	1.3201	1.3259
FA008	163	191	NaN	165.411	147.147	166.639	45	46	NaN	42.293	38.584	42.9693	4.08	3.62	NaN	3.8716	3.37	3.7354	1.23	1.33	NaN	1.2681	1.2744	1.27563
FA009	214	237	166.05	158.317	154.125	185.898	52	45	33.558	49.371	36.952	43.3762	4.27	4.03	4.5655	3.8701	3.463	4.03972	1.44	1.34	1.5365	1.4471	1.3779	1.4283
FA010	175	200	NaN	151.48	162.2	172.17	52	50	NaN	43.769	46.5	48.0673	3.41	3.88	NaN	3.3892	3.3982	3.51935	1.31	1.3	NaN	1.2896	1.33	1.3074
FA011	163	203	NaN	172.596	149.231	171.957	49	54	NaN	47.57	42.403	48.2432	3.25	3.62	3.6122	3.424	3.1683	3.4149	1.32	1.37	1.2744	1.3414	1.3123	1.32362
FA012	172	232	192	201.3	185.286	196.517	63	66	46.185	61.03	55.107	58.2644	3.19	3.71	3.9549	3.4805	2.8386	3.4348	1.52	1.43	1.6778	1.5098	1.5291	1.53334
FA013	163	183	NaN	167.332	166.311	169.911	42	45	33.333	42.611	32.609	39.1106	3.51	3.54	3.8138	3.5784	2.994	3.48724	1.28	1.3	1.3958	1.3238	1.2665	1.31322
FA014	236	189	NaN	202.988	164.35	198.084	49	61	37.357	51.466	44.714	48.7074	4.53	3.32	4.7763	4.203	3.688	4.10346	1.4	1.37	1.3977	1.3296	1.3712	1.3737
FA015	231	172	172.722	166.233	162.767	180.944	51	61	44.81	39.388	42.689	47.7774	4.06	3.59	4.5457	3.4046	3.1926	3.75858	1.44	1.47	1.6219	1.5023	1.471	1.50104
HI001	129	99	NaN	NaN	NaN	114	46	37	NaN	NaN	NaN	41.5	3.28	2.89	NaN	NaN	NaN	3.085	1.34	1.22	NaN	NaN	NaN	1.28
HI002	234	202	NaN	241.08	242.522	229.901	53	40	NaN	NaN	70.357	54.4523	4.36	3.64	NaN	3.4779	2.614	3.52297	1.42	1.54	NaN	1.5129	1.5089	1.49545
HI003	165	170	126.157	130.836	132.2	144.839	72	69	51.195	54.426	56	60.5242	2.97	2.83	3.0527	2.6891	2.89	2.88636	1.39	1.34	1.3914	1.2932	1.28	1.33892
HI004	133	86	93.747	116.16	101.054	105.992	33	29	NaN	33.865	34.489	32.5885	3.64	2.56	NaN	3.2062	3.1075	3.12843	1.24	1.1	1.2528	1.1955	1.1337	1.1844
HI005	132	131	141.79	133.194	93.58	126.313	43	54	47.936	49.192	62.7	51.3656	3.16	2.73	NaN	2.8738	2.8353	2.89977	1.22	1.22	1.4584	1.3117	1.3556	1.31314
HI006	174	122.5	NaN	179	154.172	157.418	47	57.5	NaN	51.038	52.485	52.0058	4.35	3.1	4.6965	4.0134	3.6093	3.95384	1.44	1.225	1.6224	1.4138	1.369	1.41404
HI007	200	239	140.486	179.806	184.3	188.718	54	65	47.094	63.157	59.218	57.6938	4.3	4.03	4.4596	3.7575	3.7876	4.06694	1.32	1.36	1.5268	1.366	1.3753	1.38962
HI008	149	197	159.06	186.58	139.471	166.222	47	70	39.336	53.106	49.124	51.7132	4.04	3.62	4.6671	3.9417	3.3457	3.9229	1.31	1.3	1.5453	1.4255	1.3095	1.37806
HI009	156	190	NaN	176.807	177.2	175.002	49	64	NaN	51.87	52	54.2175	3.88	3.56	4.9018	3.8958	3.91	4.02952	1.28	1.48	1.5538	1.3972	1.41	1.4242
HI010	142	152	116.175	137.756	130.195	135.625	56	60	42.838	49.23	52.691	52.1518	3.14	3.1	3.3934	2.9313	2.827	3.07834	1.32	1.5	1.3924	1.3273	1.2796	1.36386
HI011	175	215	NaN	167.967	156.102	178.517	50	70	42.586	50.693	53.639	53.3836	4.37	4.5875	4.2964	3.9948	3.6783	4.1854	1.23	1.475	1.3882	1.2761	1.3135	1.33656
HI012	147	139	NaN	NaN	163.148	149.716	64	56	NaN	52	51.819	55.9548	3.34	2.86	NaN	3.63	3.632	3.3655	1.37	1.07	1.5481	1.41	1.3906	1.35774
HI013	129	147	121.714	129.575	125.93	130.644	56	57	NaN	50.618	54.21	54.457	3.09	3.03	NaN	2.9626	2.904	2.99665	1.28	1.36	1.4479	1.2932	1.2802	1.33226
HI014	152	140	NaN	151.455	147	147.614	53	76.25	NaN	57.827	59.042	61.5297	3.53	3.1875	NaN	3.238	3.071	3.25663	1.41	1.1875	NaN	1.3792	1.3677	1.3361
HI015	158	241	NaN	180.245	142.011	180.314	58	75	NaN	68.131	55.097	64.057	3.9	4.04	NaN	3.6393	3.4283	3.7519	1.4	1.53	NaN	1.3905	1.3637	1.42105
HY001	132	170	NaN	125.32	125.133	138.113	41	73	NaN	55	55.021	56.0053	3.01	3.2	3.0014	2.84	2.8391	2.9781	1.37	1.31	1.2597	1.31	1.2901	1.30796
HY002	192	234	164.708	189.955	180.15	192.163	77	91	57.289	73.347	86.239	76.975	3.68	3.58	NaN	3.3905	3.4111	3.5154	1.55	1.57	1.7268	1.566	1.5642	1.5954
HY003	166	182	NaN	151.991	142.385	160.594	61	71	NaN	61.465	67.297	65.1905	4.14	3.34	NaN	3.0118	3.046	3.38445	1.38	1.37	NaN	1.425	1.4025	1.39437
HY004	118	117	NaN	107.167	106.15	112.079	29	49	NaN	34.385	38.838	37.8057	3.28	2.35	3.2734	2.5181	2.743	2.8329	1.23	1.18	1.2061	1.2543	1.2288	1.21984
HY005	75	216	NaN	196.922	162.793	162.679	62	99	NaN	89.079	76.819	81.7245	3.44	3.7	NaN	3.5214	3.4618	3.5308	1.58	1.67	NaN	1.5931	1.5848	1.60697
HY006	119	146	NaN	134.659	131.435	132.774	38	62	39.889	56.514	54.941	50.2688	2.99	2.93	3.0776	2.6786	2.6911	2.87346	1.16	1.34	1.3198	1.3044	1.2858	1.282
HY007	163	187	179.869	189.644	179.217	179.746	69	79	73.858	77.435	74.529	74.7644	3.53	3.6	NaN	3.3379	3.4616	3.48238	1.48	1.55	1.7065	1.494	1.5262	1.55134
HY008	143	258	NaN	183.584	182.986	191.893	56	96	50.484	69.6	77.934	70.0036	2.93	3.3	3.0972	3.0479	3.0926	3.09354	1.32	1.68	1.4575	1.5188	1.5232	1.4999
HY009	157	201	NaN	156.175	165.248	169.856	56	69	40.409	55.789	62.031	56.6458	2.8	2.93	3.1097	2.7019	2.7669	2.8617	1.37	1.48	1.4964	1.4201	1.4199	1.43728
HY010	148	199	NaN	170.231	165.96	170.798	57	76	NaN	66.246	66.466	66.428	3.1	3.5	3.2254	2.968	3.0148	3.16164	1.37	1.43	1.6036	1.3803	1.3822	1.43322
HY011	187	236	NaN	178.888	209.388	202.819	74	96	NaN	71.691	84.43	81.5302	3.88	3.67	4.055	3.59	3.7943	3.79786	1.63	1.61	1.4676	1.5977	1.606	1.58226
HY012	168	258	NaN	212.741	214.255	213.249	86	86	NaN	88.054	92.069	88.0307	2.98	3.38	3.4002	3.0287	3.0719	3.17216	1.55	1.62	1.6804	1.629	1.6095	1.61778
HY013	241	296	NaN	253.952	234.879	256.458	98	121	70.44	103.913	87.556	96.1818	3.56	3.58	NaN	3.5897	3.5107	3.5601	1.66	1.76	1.8184	1.7496	1.7506	1.74772
HY014	151	178	NaN	146.573	154.94	157.628	67	67	44.2	64.085	62.52	60.961	2.83	2.96	3.4021	3.0341	2.9775	3.04074	1.26	1.44	1.3511	1.3952	1.3852	1.3663
HY015	219	198	NaN	153.814	90.407	165.305	87	77	50.814	55.838	38.259	61.7822	3.32	2.9	NaN	2.775	2.091	2.7715	1.7	1.6	1.804	1.5638	1.2044	1.57444
HY016	224	277	150.063	221.821	222.2	219.017	85	112	NaN	94.858	95	96.7145	3.44	3.55	3.9287	3.6624	3.65	3.64622	1.46	1.62	1.6631	1.5678	1.57	1.57618
HY017	163	298	NaN	209.4	210.3	220.175	62	112	55.2	90.756	91	82.1912	3.34	3.82	3.9143	3.8618	3.87	3.76122	1.46	1.82	1.6092	1.556	1.56	1.60104
HY018	200	250	NaN	197.873	198.12	211.498	70	113	59.938	83.995	84	82.1866	3.68	3.32	NaN	3.44	3.45	3.4725	1.52	1.53	1.5134	1.5743	1.58	1.54354
HY019	137	183	134.018	180.851	181.03	163.18	55	80	NaN	74.366	74	70.8415	2.82	2.84	3.359	2.9768	2.99	2.99716	1.31	1.44	1.5997	1.559	1.56	1.49374
HY020	140	161	113.311	131.787	120.957	133.411	59	56	50.35	49.716	52.739	53.561	3.25	3.1	3.6475	2.8036	2.7551	3.11124	1.33	1.38	1.4148	1.2974	1.3069	1.34582
HY021	91	118	NaN	126.343	96.22	107.891	37	50	NaN	52.29	46.141	46.3577	2.95	2.99	3.4577	3.0099	2.7611	3.03374	1.02	1.16	1.1322	1.1783	1.0685	1.1118
HY022	77	130	91.233	119.396	106.241	104.774	31	38	29.678	47.233	42.076	37.5974	2.35	2.41	2.6371	2.3887	2.1136	2.37988	1.26	1.36	1.3635	1.2658	1.3053	1.31092
HY023	93	146	NaN	119.763	93.123	112.972	34	66	NaN	54.56	49.272	50.958	2.97	2.65	3.3666	2.651	2.6339	2.8543	1.29	1.3	1.3363	1.2898	1.2609	1.2954
HY024	136	171	114.157	152.227	121.46	138.969	51	63	38.922	51.802	52.983	51.5414	3.33	3.05	3.7287	3.2207	2.899	3.24568	1.45	1.42	1.4457	1.3668	1.3349	1.40348
HY025	64	131	52.14	61.25	70.21	75.72	28	55	NaN	33.285	37.277	38.3905	2.65	3	2.8092	2.5026	2.4303	2.67842	1.05	1.2	1.1561	1.1031	1.0952	1.12088
HY026	117	100	NaN	90.425	82.064	97.3723	44	46	NaN	36.057	33.765	39.9555	2.86	2.72	3.0865	2.557	2.5478	2.75426	1.19	1.2	1.2124	1.0832	1.0848	1.15408
HY027	NaN	153	102.94	95.004	100.2	112.786	NaN	40	NaN	42.447	39.681	40.7093	3.175	3.42	NaN	2.7305	2.6864	3.00298	1.3	1.35	1.3976	1.2741	1.2739	1.31912
HY028	136	140	NaN	209.071	100.65	146.43	54	60	NaN	82.555	64.667	65.3055	3.12	3.05	3.3594	3.0505	2.7111	3.0582	1.35	1.4	1.526	1.6807	1.3301	1.45736
HY029	102	128	102.655	111.212	120.117	112.797	47	51	43.163	46.568	44.421	46.4304	2.84	2.79	3.3868	2.8526	2.7058	2.91504	1.18	1.39	1.4007	1.2677	1.3	1.30768
HY030	82	183	NaN	134.25	111.808	127.764	51	75	NaN	56.363	48.559	57.7305	2.75	2.94	NaN	2.8057	2.5999	2.7739	1.18	1.34	NaN	1.312	1.3318	1.29095
HY031	146	144	100.79	76	74.25	108.208	58	36	42.561	29.033	29.771	39.073	2.8	3.7	3.1745	2.3973	2.7436	2.96308	1.27	1.3	1.3392	1.1999	1.3131	1.28444
IN001	218	247	NaN	228.207	208.459	225.416	87	95	NaN	90.984	88.817	90.4502	3.77	3.65	NaN	3.6854	3.6176	3.68075	1.66	1.58	NaN	1.7633	1.6906	1.67348
IN002	209	204	NaN	176.3	171.871	190.293	86	68	NaN	71.145	74.53	74.9187	3.67	2.92	2.5843	3.5743	3.5557	3.26086	1.47	1.49	1.2583	1.5469	1.517	1.45644
IN003	198	219	163.2	197.447	168.336	189.197	81	91	NaN	76.077	67.323	78.85	3.48	3.25	NaN	3.4293	3.324	3.37082	1.45	1.45	1.5357	1.5289	1.4669	1.4863
IN004	220	260	NaN	218.236	213.73	227.992	81	115	NaN	76.906	68.17	85.269	3.48	3.42	2.8018	3.4866	3.4151	3.3207	1.67	1.66	1.4175	1.8035	1.7299	1.65618
IN005	191	303	NaN	227.29	220.913	235.551	76	129	NaN	84.606	89.122	94.682	4.02	3.9	4.0566	3.8497	3.7724	3.91974	1.5	1.63	1.7098	1.5839	1.5478	1.5943
IN006	154	275	NaN	194.645	182.864	201.627	67	106	NaN	75.47	72.1	80.1425	3.9	3.54	NaN	3.4237	3.3952	3.56473	1.49	1.62	NaN	1.5294	1.5578	1.5493
IN007	89	132	NaN	105.893	86.75	103.411	38	57	NaN	45.583	34.792	43.8438	2.68	2.72	NaN	2.5003	2.4526	2.58822	1.22	1.3	1.6505	1.2707	1.2057	1.32938
VU001	96	159	138.35	78.763	131.638	120.75	33	64	NaN	31.196	44.763	43.2398	2.34	2.55	NaN	2.0739	2.3476	2.32787	1.13	1.27	NaN	1.0882	1.2516	1.18495
VU002	163	196	150.818	144.579	132.918	157.463	61	73	NaN	56.765	59.224	62.4972	2.81	2.8	NaN	2.5062	2.4681	2.64607	1.39	1.46	1.5826	1.4184	1.36	1.4422
VU003	187	228	135.35	159.051	153.094	172.499	66	86	49.967	59.468	66.278	65.5426	3.04	2.95	NaN	2.7096	2.6568	2.8391	1.53	1.51	1.6345	1.4442	1.4069	1.50512
VU004	189	201	148.333	166.064	130.6	166.999	45	45	NaN	36.288	31.753	39.5102	3.4	3.2	NaN	2.8789	2.8156	3.07362	1.41	1.43	NaN	1.3267	1.2396	1.35157
VU005	212	241	174.633	215.656	201.861	209.03	85	89	60.591	77.78	86.944	79.863	3.42	3.4	NaN	3.3967	3.4226	3.40982	1.59	1.59	1.6353	1.5731	1.5658	1.59084
VU006	138	153	NaN	130.633	122.438	136.018	58	60	49.654	48.758	50.821	53.4466	2.6	2.7	NaN	2.4772	2.6168	2.5985	1.25	1.29	1.5416	1.2574	1.2094	1.30968
VU007	145	203	NaN	172.939	171.669	173.152	57	95	30.971	61.865	70.629	63.093	2.71	2.94	NaN	2.7619	2.9075	2.82985	1.36	1.48	1.4746	1.479	1.4759	1.4539
VU008	171	210	NaN	196.076	203.215	195.073	68	81	NaN	73.83	87.544	77.5935	2.77	2.89	2.6149	2.8724	2.899	2.80926	1.65	1.57	NaN	1.6203	1.6436	1.62097
VU009	112	139	117.928	108.702	101.969	115.92	50	53	39.658	41.378	41.024	45.012	2.56	2.65	2.9822	2.4576	2.4228	2.61452	1.2	1.24	1.5128	1.1593	1.1609	1.2546
VU010	137	245	NaN	172.192	156.3	177.623	55	94	37.55	66.928	68.063	64.3082	3.08	3.15	3.0907	3.1565	2.9531	3.08606	1.41	1.54	1.4978	1.5712	1.5401	1.51182
VU011	152	201	NaN	173.741	171.931	174.668	45	54	NaN	48.588	52.178	49.9415	3.1	3.23	3.0209	3.0893	3.0866	3.10536	1.53	1.6	1.3725	1.5364	1.539	1.51558
VU012	101	130	NaN	111.548	109.447	112.999	35	51	45.817	44.812	45.157	44.3572	2.25	2.22	NaN	2.1867	2.2164	2.21828	1.34	1.32	NaN	1.3096	1.3018	1.31785
VU013	140	162	NaN	109.55	120.557	133.027	57	69	40.471	41.782	45.061	50.6628	2.82	2.89	2.8644	2.5196	2.5491	2.72862	1.28	1.28	1.3356	1.2205	1.2168	1.26658
VU014	189	226	NaN	164.477	134.37	178.462	45	60	42.919	46.119	49.679	48.7434	3.8	3.8	3.0437	3.2053	2.7557	3.32094	1.44	1.46	1.4117	1.3691	1.3251	1.40118
VU015	171	159	NaN	136.775	137.88	151.164	62	64	49.091	41.278	49.289	53.1316	3.29	3.1	2.6669	3.2818	3.3172	3.13118	1.48	1.38	1.2552	1.3271	1.3587	1.3602
VU016	188	208	NaN	165	120.569	170.392	72	82	NaN	67.532	44.332	66.466	2.43	2.93	NaN	2.7919	2.4908	2.66068	NaN	1.48	NaN	1.4747	1.2125	1.38907
VU017	120	141	NaN	116.931	180.726	139.664	55	60	NaN	47.916	63.737	56.6632	2.67	2.73	NaN	2.4869	2.8149	2.67545	1.2	1.29	NaN	1.2089	1.4965	1.29885
VU018	179	215	NaN	172.465	169.173	183.91	71	84	NaN	62.48	61.891	69.8427	3.07	2.95	3.4208	3.038	2.9412	3.084	1.4	1.65	1.4946	1.5465	1.5142	1.52106
VU019	118	154	NaN	117.176	123.678	128.214	44	60	NaN	46.447	47.089	49.384	2.54	2.68	2.4412	2.4651	2.4882	2.5229	1.26	1.32	1.3698	1.2241	1.2138	1.27754
VU020	127	150	NaN	116.981	128.349	130.582	56	59	35.565	42.539	48.11	48.2428	2.55	2.57	3.154	2.5011	2.5055	2.65612	1.33	1.34	1.3224	1.2206	1.2706	1.29672
VU021	133	177	114.05	126.643	127.998	135.738	54	73	33.083	52.403	48.574	52.212	2.51	2.75	3.5656	2.3915	2.4299	2.7294	1.3	1.42	1.5569	1.297	1.2677	1.36832
VU022	105	126	111.3	103.294	101.004	109.32	48	53	38.629	40.886	39.185	43.94	2.74	2.68	3.653	2.5596	2.5763	2.84178	1.21	1.24	1.6047	1.1628	1.1533	1.27416
VU023	109	102	NaN	107.5	91.641	102.535	43	44	NaN	44.1	36.147	41.8117	2.39	2.33	3.1636	2.488	2.2082	2.51596	1.14	1.12	1.4679	1.1461	1.0828	1.19136
VU024	187	226	NaN	175.896	187.648	194.136	73	86	NaN	63.687	54.581	69.317	2.98	3.16	2.9015	3.003	3.1402	3.03694	1.44	1.54	1.3893	1.4485	1.4885	1.46126
VU025	216	228	NaN	203.458	198.817	211.569	80	94	NaN	83.454	78.932	84.0965	3.94	3.65	3.0591	3.6387	3.6164	3.58084	1.51	1.56	1.4551	1.5843	1.5853	1.53894
VU026	141	213	NaN	155.659	158.171	166.957	62	83	NaN	66.787	58.117	67.476	3.4	3.05	2.8598	3.034	3.0364	3.07604	1.43	1.43	1.3628	1.4605	1.4357	1.4238
VU027	138	151	NaN	155.745	134.821	144.892	51	62	36.295	59.081	47.821	51.2394	2.85	2.68	2.8992	2.8808	2.6347	2.78894	1.34	1.26	1.3576	1.3744	1.2861	1.32362
VU028	89	151	97.511	104.392	82.52	104.885	37	60	38.827	48.717	29.83	42.8748	2.25	2.66	2.8465	2.3072	2.0007	2.41288	1.08	1.36	1.4133	1.1772	1.0497	1.21604
VU029	173	186	NaN	158.564	165.694	170.814	71	82	NaN	61.485	55.204	67.4223	3.34	2.95	3.0502	2.9641	3.0215	3.06516	1.45	1.39	1.2911	1.4855	1.4494	1.4132
VU030	159	178	NaN	123.309	78.189	134.624	63	71	NaN	50.274	51.05	58.831	2.82	2.84	2.4802	2.7462	2.3525	2.64778	1.38	1.38	1.2028	1.3542	1.2215	1.3077
VU031	178	268	NaN	217.118	202.897	216.504	73	113	NaN	87.037	94.809	91.9615	3.96	2.09	3.2828	3.2714	2.954	3.11164	1.46	1.69	1.5272	1.668	1.6052	1.59008
VU032	110	145	NaN	102.45	97.455	113.726	42	65	NaN	38.645	37.645	45.8225	2.79	2.86	NaN	2.5251	2.6292	2.70108	1.25	1.33	NaN	1.2188	1.1889	1.24693
VU033	218	290	NaN	198.953	213.836	230.197	87	116	NaN	77.566	90.39	92.739	3.45	3.52	NaN	3.393	3.3386	3.4254	1.58	1.62	1.4634	1.5537	1.5452	1.55246
VU034	140	206	NaN	149.346	158.169	163.379	51	85	41.633	65.935	73.123	63.3382	3.04	3.15	3.2407	3.0609	3.0386	3.10604	1.43	1.42	1.4863	1.4824	1.4589	1.45552
VU035	183	237	NaN	202.456	183.846	201.576	72	106	NaN	81.539	85.571	86.2775	2.8	2.68	2.955	2.8487	2.7031	2.79736	1.62	1.7	1.2905	1.5964	1.5471	1.5508
VU036	97	98	NaN	87.192	70.609	88.2002	35	38	47.517	33.755	32.761	37.4066	2.23	2.07	2.8921	2.092	1.9615	2.24912	1.17	1.07	1.5187	1.0844	1.0274	1.1741
VU037	167	221	NaN	161.675	162.119	177.948	70	87	NaN	67.895	61.219	71.5285	3.05	3.2	3.149	3.1341	3.2106	3.14874	1.36	1.45	1.5173	1.4776	1.4015	1.44128
VU038	164	169	NaN	183.616	180.373	174.247	65	58	NaN	74.84	80.343	69.5457	2.99	2.92	NaN	3.3912	3.4157	3.17922	1.4	1.43	NaN	1.5041	1.4534	1.44688
VU039	116	120	86.471	102.318	104.165	105.791	47	49	37.196	40.935	47	44.2262	2.6	2.48	2.7061	2.3695	2.4262	2.51636	1.28	1.19	1.3031	1.151	1.1537	1.21556
VU040	172	207	145.722	176.3	185.563	177.317	65	60	NaN	67.251	75.881	67.033	3.23	2.95	3.5843	3.1047	3.1268	3.19916	1.48	1.52	1.5617	1.6007	1.5631	1.5451
VU041	239	280	NaN	237.373	251.025	251.85	96	104	NaN	81.539	99.388	95.2318	3.8	3.3	3.2483	3.628	3.5476	3.50478	1.68	1.73	1.5524	1.7157	1.7738	1.69038
VU042	108	98	129.625	91.111	87.155	102.778	43	41	48.687	34.856	37.757	41.06	2.2	2.14	3.086	2.0998	2.1283	2.33082	1.12	1.11	1.5835	1.0839	1.0617	1.19182
VU043	232	294	NaN	229.572	247.4	250.743	85	112	NaN	81.943	103.828	95.6927	3.8	3.7	NaN	3.8239	3.7784	3.77557	1.56	1.58	NaN	1.5687	1.5878	1.57412
VU044	184	293	NaN	186.752	196.759	215.128	82	125	51.876	79.392	104.776	88.6088	2.94	3.2	3.4625	3.2007	3.1595	3.19254	1.58	1.78	1.5502	1.6194	1.597	1.62532
VU045	179	215	NaN	180.2	145.392	179.898	77	92	NaN	71.934	63.308	76.0605	2.82	2.82	3.1245	2.8574	2.5472	2.83382	1.41	1.53	1.4882	1.4649	1.3765	1.45392
VU046	225	307	NaN	222.062	222.062	244.031	82	112	NaN	87	87.18	92.045	3.97	4.02	NaN	3.64	3.6309	3.81522	1.66	1.6	NaN	1.51	1.4924	1.5656
VU047	139	173	144.15	195.813	149.24	160.241	65	69	NaN	71.444	57.992	65.859	2.32	2.42	3.5409	2.9177	2.5354	2.7468	1.4	1.43	1.5962	1.4986	1.4328	1.47152
VU048	191	245	148	192.7	172.561	189.852	74	96	NaN	70.863	70.814	77.9193	3.76	3.23	NaN	3.5825	3.3064	3.46973	1.54	1.6	1.7252	1.5643	1.4978	1.58546
VU049	198	279	NaN	223.816	231.7	233.129	85	111	NaN	95.122	75.482	91.651	3.61	3.62	2.3001	3.6952	3.7401	3.39308	1.55	1.74	NaN	1.6332	1.6125	1.63392
VU050	202	317	NaN	213.067	202.316	233.596	80	132	57.283	88.683	79.134	87.42	3.6	NaN	4.4465	3.9417	3.5641	3.88807	1.46	1.67	1.8287	1.5703	1.5118	1.60816
VU051	208	263	NaN	216.71	206.277	223.497	81	109	NaN	90.921	70.405	87.8315	3.57	3.31	3.2315	3.5684	3.4923	3.43444	1.51	1.69	1.6675	1.567	1.5844	1.60378
VU052	195	232	NaN	166.081	196.074	197.289	68	92	51.414	63.4	64.885	67.9398	3.06	3	3.0812	2.9471	3.1475	3.04716	1.54	1.66	1.5389	1.5399	1.5817	1.5721
VU053	146	154	NaN	126.817	115.273	135.523	60	60	NaN	47.743	48.573	54.079	2.62	2.5	NaN	2.4451	2.4317	2.4992	1.29	1.35	NaN	1.2468	1.2276	1.2786
VU054	146	200	NaN	149.669	143.494	159.791	58	71	NaN	54.643	57.617	60.315	3.03	3.3	3.0646	2.9917	3.0191	3.08108	1.3	1.45	1.5645	1.3672	1.3492	1.40618
VU055	155	183	NaN	150.202	160.253	162.114	63	70	NaN	60.26	60.338	63.3995	4.05	2.98	NaN	3.104	3.1269	3.31522	1.26	1.35	NaN	1.321	1.3634	1.3236
VU056	162	218	NaN	187.811	178.387	186.55	71	97	NaN	73.386	67.532	77.2295	2.81	2.7	NaN	2.8951	2.7486	2.78843	1.4	1.57	NaN	1.5385	1.5391	1.5119
VU057	186	214	NaN	168.83	151.669	180.125	68	81	NaN	66.113	59.976	68.7722	2.93	3	NaN	3.3018	2.8332	3.01625	1.43	1.44	NaN	1.4844	1.4374	1.44795
VU058	160	212	NaN	163.4	146.245	170.411	68	85	NaN	54.265	53.547	65.203	2.98	3	NaN	2.7932	2.8394	2.90315	1.36	1.59	NaN	1.3972	1.3577	1.42623
VU059	150	235	NaN	172.834	166.569	181.101	62	93	NaN	61.797	64.96	70.4393	3.02	3.06	3.3654	2.8004	2.6916	2.98748	1.42	1.63	1.5729	1.5385	1.4535	1.52298
VU060	170	181	NaN	177.812	177.49	176.575	66	73	NaN	65.309	64.676	67.2463	2.87	2.84	2.8314	2.8337	2.8839	2.8518	1.42	1.37	1.3062	1.485	1.4955	1.41534
VU061	131	167	119.425	126.176	126.176	133.955	47	60	43.404	52.152	51.65	50.8412	2.95	2.93	3.4936	2.67	2.6629	2.9413	1.27	1.3	1.4824	1.24	1.2341	1.3053
VU062	79	140	NaN	88.5033	71.945	94.8621	33	63	38.714	35.488	37.409	41.5222	2.46	2.73	NaN	2.4858	2.2601	2.48398	0.98	1.3	1.3711	1.0421	0.9828	1.1352
VU063	142	186	NaN	156.122	144.256	157.095	62	74	NaN	55.063	56.695	61.9395	2.81	2.95	NaN	2.794	2.7495	2.82587	1.39	1.4	NaN	1.3671	1.3194	1.36912
VU064	124	191	126.989	156.746	139.623	147.672	48	78	40.965	59.352	57.969	56.8572	3	3.27	3.2023	3.1852	3.1643	3.16436	1.26	1.35	1.4861	1.4101	1.3716	1.37556
VU065	156	193	NaN	157.74	140.9	161.91	64	72	43.042	56.604	56.249	58.379	3.04	2.93	3.4365	2.9882	2.7728	3.0335	1.47	1.58	1.3087	1.4857	1.4056	1.45
VU066	139	160	NaN	139.936	127.83	141.691	61	61	34.573	52.74	51.28	52.1186	2.87	2.98	3.0862	2.7808	2.7251	2.88842	1.27	1.24	1.5164	1.2595	1.2514	1.30746
VU067	166	238	135.994	186.759	150.057	175.362	68	86	NaN	76.362	61.718	73.02	3.39	3.45	3.2403	3.5205	3.1307	3.3463	1.4	1.55	1.5573	1.4648	1.391	1.47262
VU068	85	105	92.828	105.619	101.558	98.001	29	44	37.381	41.297	32.935	36.9226	2.26	2.14	3.1414	2.3751	2.379	2.4591	1.15	1.16	1.3422	1.1245	1.1738	1.1901
VU069	125	160	NaN	153.893	139.536	144.607	58	70	NaN	65.345	59.5	63.2112	2.92	2.94	2.5836	2.9094	2.7912	2.82884	1.28	1.2	1.0776	1.3347	1.3167	1.2418
VU070	120	137	121.8	145.569	145.569	133.988	49	55	38.613	43.848	42.343	45.7608	2.87	2.77	3.1421	NaN	2.6431	2.8563	1.2	1.17	1.4215	1.22	1.1812	1.23854
VU071	119	211	NaN	181.583	185.277	174.215	48	95	35.947	72.455	67.826	63.8456	3.38	3.38	3.2504	3.5022	3.0747	3.31746	1.44	1.52	1.4521	1.5822	1.44	1.48686
VU072	95	179	NaN	138.406	123.512	133.98	40	70	NaN	52.773	46.008	52.1953	2.46	2.66	3.0896	2.6633	2.4613	2.66684	1.22	1.49	1.4737	1.3594	1.2891	1.36644
VU073	109	174	101.567	127.364	111.035	124.593	46	71	36.679	48.709	43.896	49.2568	2.23	2.94	3.2336	2.7062	2.5468	2.73132	1.16	1.4	1.4051	1.2386	1.2305	1.28684
VU074	203	223	157.4	115.386	108.24	161.405	54	58	41.622	32.242	38.55	44.8828	3.18	3.12	NaN	2.6395	2.3421	2.8204	1.48	1.52	1.4922	1.3303	1.4035	1.4452
VU075	108	138	NaN	151.74	107.85	126.398	46	56	30.324	50.992	35.143	43.6918	2.42	2.4	2.4658	2.8413	2.318	2.48902	1.36	1.39	1.2261	1.3612	1.3757	1.3426
VU076	146	195	NaN	151.105	144.682	159.197	61	72	NaN	57.435	48.414	59.7122	2.54	2.88	3.1841	2.7222	2.5472	2.7747	1.36	1.51	1.3346	1.4109	1.4283	1.40876
VU077	76	78	87.9	74.683	62.188	75.7542	31	32	31.364	28.485	27.331	30.036	2.05	1.96	NaN	2.0333	1.8866	1.98247	1.04	NaN	1.2735	1.0233	1.0019	1.08468
VU078	136	342	NaN	262.122	217.567	239.422	66	102	NaN	94.859	68.85	82.9272	NaN	4.3	4.0479	4.1193	3.6223	4.02237	1.33	1.75	1.6667	1.7449	1.6808	1.63448
