# Supplementary material for: Global Survey, Expressions and Association Analysis of CBLL Genes in Peanut
Source: Front Genet. 2022 Mar 9;13:821163. doi: 10.3389/fgene.2022.821163 (PMC8959419; doi:10.3389/fgene.2022.821163)
Supplement: Supplementary file 6 [file Table11.XLSX]

## Sheet: Sheet1
Gene Name	Accession numbers in peanut	Start position	End position	Chr	Gene Name	Accession numbers in peanut	Start position	End position	Chr
AdCBLL1	Aradu.02IGP	936115	939226	Aradu.A04	NA	Glyma.13G001200	417299	420713	Chr13
AdCBLL5	Aradu.W013I	118046638	118049979	Aradu.A04	NA	Glyma.09G235400	45800753	45805747	Chr09
AdCBLL5	Aradu.W013I	118046638	118049979	Aradu.A04	NA	Glyma.18G261600	54756819	54761872	Chr18
AdCBLL6	Aradu.JQ7JG	10045405	10049564	Aradu.A06	NA	Glyma.03G129700	34438268	34444518	Chr03
AdCBLL6	Aradu.JQ7JG	10045405	10049564	Aradu.A06	NA	Glyma.19G132000	39262821	39269732	Chr19
AdCBLL8	Aradu.UE7BN	101301986	101305631	Aradu.A10	NA	Glyma.09G235400	45800753	45805747	Chr09
AdCBLL8	Aradu.UE7BN	101301986	101305631	Aradu.A10	NA	Glyma.18G261600	54756819	54761872	Chr18
AiCBLL4	Araip.26T6F	128012741	128016219	Araip.B04	NA	Glyma.09G235400	45800753	45805747	Chr09
AiCBLL4	Araip.26T6F	128012741	128016219	Araip.B04	NA	Glyma.18G261600	54756819	54761872	Chr18
AiCBLL5	Araip.P8SRT	128012741	128016219	Araip.B04	NA	Glyma.03G129700	34438268	34444518	Chr03
AiCBLL5	Araip.P8SRT	128012741	128016219	Araip.B04	NA	Glyma.19G132000	39262821	39269732	Chr19
AiCBLL7	Araip.H1TPN	90283190	90288476	Araip.B09	NA	Glyma.10G172700	40646539	40649573	Chr10
AiCBLL8	Araip.KUG1C	127162650	127166785	Araip.B10	NA	Glyma.09G235400	45800753	45805747	Chr09
AiCBLL8	Araip.KUG1C	127162650	127166785	Araip.B10	NA	Glyma.18G261600	54756819	54761872	Chr18
