# Supplementary material for: Global Survey, Expressions and Association Analysis of CBLL Genes in Peanut
Source: Front Genet. 2022 Mar 9;13:821163. doi: 10.3389/fgene.2022.821163 (PMC8959419; doi:10.3389/fgene.2022.821163)
Supplement: Supplementary file 7 [file Table4.XLSX]

## Sheet: Sheet1
Gene Name	Accession numbers in peanut	Start position	End position	Chr	Gene Name	Accession numbers in peanut	Start position	End position	Chr
AhCBLL1	arahy.AA870A	978332	981780	Arahy.04	AdCBLL1	Aradu.02IGP	936116	939226	Aradu.A04
AhCBLL7	arahy.V9A8GQ	1523781	1527275	Arahy.14	AdCBLL1	Aradu.02IGP	936116	939226	Aradu.A04
AhCBLL5	arahy.F5KNV4	10561539	10579238	Arahy.06	AdCBLL6	Aradu.JQ7JG	10045406	10049564	Aradu.A06
AhCBLL10	arahy.0AC10P	9088037	9100997	Arahy.16	AdCBLL6	Aradu.JQ7JG	10045406	10049564	Aradu.A06
AhCBLL2	arahy.C0PD3X	12600357	12603612	Arahy.04	AdCBLL2	Aradu.M0JX8	12355039	12359396	Aradu.A04
AhCBLL3	arahy.2E7M4N	107897921	107899549	Arahy.04	AdCBLL4	Aradu.N0LVM	101503511	101514928	Aradu.A04
AhCBLL8	arahy.Q4SW2C	96875232	96879944	Arahy.14		Aradu.S0XYN	72112964	72116243	Aradu.A04
AhCBLL4	arahy.0JH0K6	123557571	123561188	Arahy.04	AdCBLL8	Aradu.UE7BN	101301987	101305631	Aradu.A10
AhCBLL6	arahy.AGM2GS	108870077	108874818	Arahy.10	AdCBLL8	Aradu.UE7BN	101301987	101305631	Aradu.A10
AhCBLL9	arahy.I2BVW6	137697220	137700878	Arahy.14	AdCBLL8	Aradu.UE7BN	101301987	101305631	Aradu.A10
AhCBLL12	arahy.S7AN2D	134434186	134438775	Arahy.20	AdCBLL8	Aradu.UE7BN	101301987	101305631	Aradu.A10
AhCBLL4	arahy.0JH0K6	123557571	123561188	Arahy.04	AdCBLL5	Aradu.W013I	118046639	118049979	Aradu.A04
AhCBLL6	arahy.AGM2GS	108870077	108874818	Arahy.10	AdCBLL5	Aradu.W013I	118046639	118049979	Aradu.A04
AhCBLL9	arahy.I2BVW6	137697220	137700878	Arahy.14	AdCBLL5	Aradu.W013I	118046639	118049979	Aradu.A04
AhCBLL12	arahy.S7AN2D	134434186	134438775	Arahy.20	AdCBLL5	Aradu.W013I	118046639	118049979	Aradu.A04
AhCBLL4	arahy.0JH0K6	123557571	123561188	Arahy.04	AiCBLL4	Araip.26T6F	128012742	128016219	Araip.B04
AhCBLL6	arahy.AGM2GS	108870077	108874818	Arahy.10	AiCBLL4	Araip.26T6F	128012741	128016219	Araip.B04
AhCBLL9	arahy.I2BVW6	137697220	137700878	Arahy.14	AiCBLL4	Araip.26T6F	128012741	128016219	Araip.B04
AhCBLL12	arahy.S7AN2D	134434186	134438775	Arahy.20	AiCBLL4	Araip.26T6F	128012741	128016219	Araip.B04
AhCBLL11	arahy.1FPN7V	98049844	98056300	Arahy.19	AiCBLL7	Araip.H1TPN	90283190	90288476	Araip.B09
AhCBLL8	arahy.Q4SW2C	96875232	96879944	Arahy.14		Araip.J8XTW	76525712	76529810	Araip.B04
AhCBLL9	arahy.I2BVW6	137697220	137700878	Arahy.14	AiCBLL8	Araip.KUG1C	127162651	127166785	Araip.B10
AhCBLL12	arahy.S7AN2D	134434186	134438775	Arahy.20	AiCBLL8	Araip.KUG1C	127162651	127166785	Araip.B10
AhCBLL4	arahy.0JH0K6	123557571	123561188	Arahy.04	AiCBLL8	Araip.KUG1C	127162651	127166785	Araip.B10
AhCBLL6	arahy.AGM2GS	108870077	108874818	Arahy.10	AiCBLL8	Araip.KUG1C	127162651	127166785	Araip.B10
AhCBLL5	arahy.F5KNV4	10561539	10579238	Arahy.06		Araip.R6KDX	5756304	5764300	Araip.B06
AhCBLL10	arahy.0AC10P	9088037	9100997	Arahy.16		Araip.R6KDX	5756304	5764300	Araip.B06
AhCBLL1	arahy.AA870A	978332	981780	Arahy.04	AiCBLL2	Araip.V3B0A	1501606	1504218	Araip.B04
AhCBLL7	arahy.V9A8GQ	1523781	1527275	Arahy.14	AiCBLL2	Araip.V3B0A	1501606	1504218	Araip.B04
