# Supplementary material for: Global Survey, Expressions and Association Analysis of CBLL Genes in Peanut
Source: Front Genet. 2022 Mar 9;13:821163. doi: 10.3389/fgene.2022.821163 (PMC8959419; doi:10.3389/fgene.2022.821163)
Supplement: Supplementary file 8 [file Table1.XLSX]

## Sheet: Sheet1
Gene ID	Primer sequence
Arahy.AA870A_qPCR_F	GGCAAATTAAACACCCCAAA
Arahy.AA870A_qPCR_R	AGGATCAAACCACCGCTATTTA
Arahy.C0PD3X_qPCR_F	TCAGAGGAGTGATCATTTGACAT
Arahy.C0PD3X_qPCR_R	ATGGGCAGCGATCATAACAT
Arahy.2E7M4N_qPCR_F	GTCCGCATTTGAGGAAATCT
Arahy.2E7M4N_qPCR_R	TCGTTCACCTCCCCAGAATA
Arahy.0JH0K6_qPCR_F	GCTTCCCTCCAAACTTCCAT
Arahy.0JH0K6_qPCR_R	GCTGGTGCATTTGACCAAGA
Arahy.F5KNV4_qPCR_F	TCAAGGTATTCCCGCTTTTG
Arahy.F5KNV4_qPCR_R	GCGAGGGAACACGAAGTAAG
Arahy.AGM2GS_qPCR_F	CCTCCCCTCAAATTCTCACA
Arahy.AGM2GS_qPCR_R	ACCTTGCTGCAACTCGAAAC
Arahy.V9A8GQ_qPCR_F	TGCATGGGACGAGACAAATA
Arahy.V9A8GQ_qPCR_R	CAGGATCAAACCACCGCTAT
Arahy.Q4SW2C_qPCR_F	TGAGGAAGAAATTCAGCTACACA
Arahy.Q4SW2C_qPCR_R	AAAGCATACACACAAACTAAGCTCT
Arahy.I2BVW6_qPCR_F	ACCAGCTGCCGACTCATC
Arahy.I2BVW6_qPCR_R	TCAACCGAACCACTGAACTG
Arahy.0AC10P_qPCR_F	CGCTTTTGAACGCTTCACTT
Arahy.0AC10P_qPCR_R	GGGTTCTGAGCGTAGAGACG
Arahy.1FPN7V_qPCR_F	TCCAACATCCAAGCCATATACA
Arahy.1FPN7V_qPCR_R	GTTTTGGGGTTGTTGCAAAG
Arahy.S7AN2D_qPCR_F	TTCCTCCCCTCAAATTCTCA
Arahy.S7AN2D_qPCR_R	CGGGGAAGAAGAGAAAACCT
Actin_qPCR_F	TAAGAACAATGTTGCCATACAGA
Actin_qPCR_R	GTTGCCTTGGATTATGAGC
