# Supplementary material for: Global Survey, Expressions and Association Analysis of CBLL Genes in Peanut
Source: Front Genet. 2022 Mar 9;13:821163. doi: 10.3389/fgene.2022.821163 (PMC8959419; doi:10.3389/fgene.2022.821163)
Supplement: Supplementary file 10 [file Table10.XLSX]

## Sheet: Sheet1
Gene Name	Accession numbers in peanut	Start position	End position	Chr	Gene Name	Accession numbers in peanut	Start position	End position	Chr
AhCBLL4	arahy.0JH0K6	123557571	123561188	Arahy.04	NA	Glyma.09G235400	45800753	45805747	Chr09
AhCBLL6	arahy.AGM2GS	108870077	108874818	Arahy.10	NA	Glyma.09G235400	45800753	45805747	Chr09
AhCBLL7	arahy.V9A8GQ	1523781	1527275	Arahy.14	NA	Glyma.13G001200	417299	420713	Chr13
AhCBLL9	arahy.I2BVW6	137697220	137700878	Arahy.14	NA	Glyma.09G235400	45800753	45805747	Chr09
AhCBLL11	arahy.1FPN7V	98049844	98056300	Arahy.19	NA	Glyma.10G172700	40646539	40649573	Chr10
AhCBLL12	arahy.S7AN2D	134434186	134438775	Arahy.20	NA	Glyma.09G235400	45800753	45805747	Chr09
