# Supplementary material for: Global Survey, Expressions and Association Analysis of CBLL Genes in Peanut
Source: Front Genet. 2022 Mar 9;13:821163. doi: 10.3389/fgene.2022.821163 (PMC8959419; doi:10.3389/fgene.2022.821163)
Supplement: Supplementary file 11 [file Table12.XLSX]

## Sheet: Sheet1
Gene Name	Accession numbers in peanut	Start position	End position	Chr	Gene Name	Accession numbers in peanut	Start position	End position	Chr
AhCBLL1	arahy.AA870A	978332	981780	Arahy.04	AhCBLL7	arahy.V9A8GQ	1523782	1527275	Arahy.14
AhCBLL4	arahy.0JH0K6	123557571	123561188	Arahy.04	AhCBLL6	arahy.AGM2GS	108870078	108874818	Arahy.10
AhCBLL4	arahy.0JH0K6	123557571	123561188	Arahy.04	AhCBLL12	arahy.S7AN2D	134434187	134438775	Arahy.20
AhCBLL4	arahy.0JH0K6	123557571	123561188	Arahy.04	AhCBLL9	arahy.I2BVW6	137697221	137700878	Arahy.14
AhCBLL6	arahy.AGM2GS	108870077	108874818	Arahy.10	AhCBLL12	arahy.S7AN2D	134434187	134438775	Arahy.20
AhCBLL6	arahy.AGM2GS	108870077	108874818	Arahy.10	AhCBLL9	arahy.I2BVW6	137697221	137700878	Arahy.14
AhCBLL8	arahy.Q4SW2C	96875232	96879944	Arahy.14		arahy.FW69P6	84559626	84563025	Arahy.04
AhCBLL9	arahy.I2BVW6	137697220	137700878	Arahy.14	AhCBLL12	arahy.S7AN2D	134434187	134438775	Arahy.20
AhCBLL10	arahy.0AC10P	9088037	9100997	Arahy.16	AhCBLL5	arahy.F5KNV4	10561539	10579238	Arahy.06
