# Supplementary material for: Global Survey, Expressions and Association Analysis of CBLL Genes in Peanut
Source: Front Genet. 2022 Mar 9;13:821163. doi: 10.3389/fgene.2022.821163 (PMC8959419; doi:10.3389/fgene.2022.821163)
Supplement: Supplementary file 12 [file Table5.XLSX]

## Sheet: Sheet1
Gene Name	Accession numbers in peanut	Start position	End position	Chr	Gene Name	Accession numbers in peanut	Start position	End position	Chr
AhCBLL4	arahy.0JH0K6	123557571	123561188	Arahy.04	AtMTO1	AT3G01120	38759	41932	Chr3
AhCBLL5	arahy.F5KNV4	10561539	10579238	Arahy.06	AtCBL	AT3G57050	21111700	21114662	Chr3
AhCBLL6	arahy.AGM2GS	108870077	108874818	Arahy.10	AtMTO1	AT3G01120	38759	41932	Chr3
AhCBLL9	arahy.I2BVW6	137697220	137700878	Arahy.14	AtMTO1	AT3G01120	38759	41932	Chr3
AhCBLL10	arahy.0AC10P	9088037	9100997	Arahy.16	AtCBL	AT3G57050	21111700	21114662	Chr3
AhCBLL12	arahy.S7AN2D	134434186	134438775	Arahy.20	AtMTO1	AT3G01120	38759	41932	Chr3
