# Supplementary material for: Global Survey, Expressions and Association Analysis of CBLL Genes in Peanut
Source: Front Genet. 2022 Mar 9;13:821163. doi: 10.3389/fgene.2022.821163 (PMC8959419; doi:10.3389/fgene.2022.821163)
Supplement: Supplementary file 13 [file Table13.XLSX]

## Sheet: Sheet1
#CHROM	POS	REF	FA001	FA002	FA003	FA004	FA005	FA006	FA007	FA008	FA009	FA010	FA011	FA012	FA013	FA014	FA015	HI001	HI002	HI003	HI004	HI005	HI006	HI007	HI008	HI009	HI010	HI011	HI012	HI013	HI014	HI015	HY001	HY002	HY003	HY004	HY005	HY006	HY007	HY008	HY009	HY010	HY011	HY012	HY013	HY014	HY015	HY016	HY017
Araip.B04	128012868	C	M	M	M	M	M	M	M	M	M	M	M	M	M	M	M	M	M	M	M	M	M	M	M	M	M	M	M	M	M	M	M	M	M	M	M	M	M	M	M	M	M	M	M	M	M	M	M
Araip.B09	90283818	C	C	C	M	C	C	C	C	C	C	C	C	C	C	C	C	A	C	A	C	C	C	A	C	A	A	C	C	A	C	A	C	A	A	A	A	A	A	A	A	A	A	C	A	C	A	A	A
Araip.B10	127162818	G	S	S	S	S	S	S	S	S	S	S	S	S	S	S	S	S	S	S	S	S	S	S	S	S	S	S	S	S	S	S	S	S	S	S	S	S	S	S	S	S	S	S	S	S	S	S	S
Araip.B10	127162842	C	Y	Y	Y	Y	Y	Y	Y	Y	Y	Y	Y	Y	Y	Y	Y	Y	Y	Y	Y	Y	Y	Y	Y	Y	Y	Y	Y	Y	Y	Y	Y	Y	Y	Y	Y	Y	Y	Y	Y	Y	Y	Y	Y	Y	Y	Y	Y
Araip.B10	127162986	G	R	R	R	R	R	R	R	R	R	R	R	R	R	R	R	R	R	R	R	R	R	R	R	R	R	R	R	R	R	R	R	R	R	R	R	R	R	R	R	R	R	R	R	R	R	R	R
Araip.B10	127162996	A	R	R	R	R	R	R	R	R	R	R	R	R	R	R	R	R	R	R	R	R	R	R	R	R	R	R	R	R	R	R	R	R	R	R	R	R	R	R	R	R	R	R	R	R	R	R	R
[truncated: 99 more columns]
