# Supplementary material for: Global Survey, Expressions and Association Analysis of CBLL Genes in Peanut
Source: Front Genet. 2022 Mar 9;13:821163. doi: 10.3389/fgene.2022.821163 (PMC8959419; doi:10.3389/fgene.2022.821163)
Supplement: Supplementary file 14 [file Table7.XLSX]

## Sheet: Sheet1
Gene Name	Accession numbers in peanut	Start position	End position	Chr	Gene Name	Accession numbers in peanut	Start position	End position	Chr
AhCBLL4	arahy.0JH0K6	123557571	123561188	Arahy.04	NA	GSVIVG01011450001	29758937	29764002	chr14
AhCBLL5	arahy.F5KNV4	10561539	10579238	Arahy.06	NA	GSVIVG01033598001	19432643	19441041	chr8
AhCBLL5	arahy.F5KNV4	10561539	10579238	Arahy.06	NA	GSVIVG01033607001	19354671	19363393	chr8
AhCBLL6	arahy.AGM2GS	108870077	108874818	Arahy.10	NA	GSVIVG01011450001	29758937	29764002	chr14
AhCBLL9	arahy.I2BVW6	137697220	137700878	Arahy.14	NA	GSVIVG01011450001	29758937	29764002	chr14
AhCBLL10	arahy.0AC10P	9088037	9100997	Arahy.16	NA	GSVIVG01033598001	19432643	19441041	chr8
AhCBLL10	arahy.0AC10P	9088037	9100997	Arahy.16	NA	GSVIVG01033607001	19354671	19363393	chr8
AhCBLL12	arahy.S7AN2D	134434186	134438775	Arahy.20	NA	GSVIVG01011450001	29758937	29764002	chr14
