# Supplementary material for: Global Survey, Expressions and Association Analysis of CBLL Genes in Peanut
Source: Front Genet. 2022 Mar 9;13:821163. doi: 10.3389/fgene.2022.821163 (PMC8959419; doi:10.3389/fgene.2022.821163)
Supplement: Supplementary file 15 [file Table8.XLSX]

## Sheet: Sheet1
Gene Name	Accession numbers in peanut	Start position	End position	Chr	Gene Name	Accession numbers in peanut	Start position	End position	Chr
AdCBLL5	Aradu.W013I	118046638	118049979	Aradu.A04	AtMTO1/AtCGS	AT3G01120	38759	41932	Chr3
AdCBLL6	Aradu.JQ7JG	10045405	10049564	Aradu.A06	AtCBL	AT3G57050	21111700	21114662	Chr3
AdCBLL8	Aradu.UE7BN	101301986	101305631	Aradu.A10	AtMTO1/AtCGS	AT3G01120	38759	41932	Chr3
AiCBLL4	Araip.26T6F	128012741	128016219	Araip.B04	AtMTO1/AtCGS	AT3G01120	38759	41932	Chr3
AiCBLL5	Araip.P8SRT	128012741	128016219	Araip.B04	AtCBL	AT3G57050	21111700 21114662		Chr3
AiCBLL8	Araip.KUG1C	127162650	127166785	Araip.B10	AtMTO1/AtCGS	AT3G01120	38759	41932	Chr3
